# Supplementary material for: Structural and Physicochemical Properties of Glycerol-Plasticized Edible Films Made from Pea Protein-Based Emulsions Containing Increasing Concentrations of Candelilla Wax or Oleic Acid
Source: Molecules. 2024 Dec 19;29(24):5998. doi: 10.3390/molecules29245998 (PMC11676376; doi:10.3390/molecules29245998)
Supplement: Supplementary file 1 [file molecules-29-05998-s001.zip]

Archive with 1 entries (1 files):
- molecules-3344143-supplementary.pdf
